# Supplementary material for: Explicitly sexing health security: analysing the downstream effects of Panama’s sex-segregated COVID-19 disease control policy
Source: Health Policy Plan. 2022 Jan 27;37(6):728–36. doi: 10.1093/heapol/czac006 (PMC8807319; doi:10.1093/heapol/czac006)
Supplement: czac006_Supp [file czac006_supp.zip]

Archive with 2 entries (2 files):
- Annex 1 blind.docx
- Annex 2.pdf
